# Supplementary material for: Propagation and Diffusion of Fluorescent Substances with Footprints in Indoor Environments
Source: Int J Environ Res Public Health. 2022 Jun 24;19(13):7733. doi: 10.3390/ijerph19137733 (PMC9266062; doi:10.3390/ijerph19137733)
Supplement: Supplementary file 1 [file ijerph-19-07733-s001.zip]

Archive with 1 entries (1 files):
- ijerph-1733747-supplementary.pdf
